# Supplementary material for: Synthesis of Proposed Structure of Aaptoline A, a Marine Sponge-Derived 7,8-Dihydroxyquinoline, and Its Neuroprotective Properties in C. elegans
Source: Molecules. 2021 Oct 1;26(19):5964. doi: 10.3390/molecules26195964 (PMC8512085; doi:10.3390/molecules26195964)
Supplement: Supplementary file 1 [file molecules-26-05964-s001.zip]

Archive with 1 entries (1 files):
- molecules-1398743-supplementary.pdf
